# Supplementary material for: Nocturnal Birds of Prey as Carriers of Staphylococcus aureus and Other Staphylococci: Diversity, Antimicrobial Resistance and Clonal Lineages
Source: Antibiotics (Basel). 2022 Feb 12;11(2):240. doi: 10.3390/antibiotics11020240 (PMC8868206; doi:10.3390/antibiotics11020240)
Supplement: Supplementary file 1 [file antibiotics-11-00240-s001.zip]

Archive with 1 entries (1 files):
- antibiotics-1558508-supplementary.pdf
